# Supplementary material for: Lenomyrmex hoelldobleri: a new ant species discovered in the stomach of the dendrobatid poison frog, Oophaga sylvatica (Funkhouser)
Source: Zookeys. 2016 Sep 19;(618):79–95. doi: 10.3897/zookeys.618.9692 (PMC5102051; doi:10.3897/zookeys.618.9692)
Supplement: XML Treatment for Lenomyrmex hoelldobleri [file zookeys.618.9692-treatment1.xml]

<!DOCTYPE tp:taxon-treatment
  PUBLIC "-//TaxonX//DTD Taxonomic Treatment Publishing DTD v0 20100105//EN" "tax-treatment-NSO.dtd">
<tp:taxon-treatment xmlns:tp="http://www.plazi.org/taxpub"><tp:treatment-meta><kwd-group><label>Taxon classification</label><kwd><named-content content-type="kingdom">Animalia</named-content></kwd><kwd><named-content content-type="order">Hymenoptera</named-content></kwd><kwd><named-content content-type="family">Formicidae</named-content></kwd></kwd-group><mixed-citation publication-type="journal"><person-group><name><surname>Rabeling</surname><given-names>Christian</given-names></name><name><surname>Sosa-Calvo</surname><given-names>Jeffrey</given-names></name><name><surname>O'Connell</surname><given-names>Lauren A.</given-names></name><name><surname>Coloma</surname><given-names>Luis A.</given-names></name><name><surname>Fernández</surname><given-names>Fernando</given-names></name></person-group><article-title><italic><tp:taxon-name><tp:taxon-name-part taxon-name-part-type="genus">Lenomyrmex</tp:taxon-name-part> <tp:taxon-name-part taxon-name-part-type="species">hoelldobleri</tp:taxon-name-part></tp:taxon-name></italic>: a new ant species discovered in the stomach of the dendrobatid poison frog, <italic><tp:taxon-name><tp:taxon-name-part taxon-name-part-type="genus">Oophaga</tp:taxon-name-part> <tp:taxon-name-part taxon-name-part-type="species">sylvatica</tp:taxon-name-part></tp:taxon-name></italic> (Funkhouser)</article-title><source>Zookeys</source><day>19</day><month>9</month><year>2016</year><volume>2016</volume><issue>618</issue><fpage>79</fpage><lpage>95</lpage><pub-id pub-id-type="doi">10.3897/zookeys.618.9692</pub-id></mixed-citation></tp:treatment-meta><tp:nomenclature><tp:taxon-name>
              <tp:taxon-name-part taxon-name-part-type="genus">Lenomyrmex</tp:taxon-name-part>
              <tp:taxon-name-part taxon-name-part-type="species">hoelldobleri</tp:taxon-name-part>
              <object-id xmlns:xlink="http://www.w3.org/1999/xlink" content-type="zoobank" xlink:type="simple">http://zoobank.org/AD681140-8B64-4835-A2B7-E9730BD2CA70</object-id>
            </tp:taxon-name><tp:taxon-status xmlns:xlink="http://www.w3.org/1999/xlink" xlink:type="simple">sp. n.</tp:taxon-status><xref ref-type="fig" rid="F1">Figure 1</xref></tp:nomenclature><tp:treatment-sec sec-type="Holotype worker" id="SECID0E4ZAE"><title>Holotype worker.</title><p>ECUADOR: Esmeraldas; 4 Km SW of Alto Tambo, next to Reserve Otokiki; elevation 676 meters above sea level; GPS coordinates: <named-content xmlns:xlink="http://www.w3.org/1999/xlink" content-type="dwc:verbatimCoordinates" xlink:type="simple"><named-content content-type="geo-json" specific-use="{&#34;type&#34;:&#34;Point&#34;,&#34;coordinates&#34;:[-78.583528,0.912306]}" id="NCID0EG1AE" xlink:type="simple">0.912306, -78.583528</named-content></named-content>; 09.vii.2013; from the stomach content of a male specimen (frog voucher number: CJ1689; <abbrev xmlns:xlink="http://www.w3.org/1999/xlink" xlink:title="Snout to vent length, in ventral view, from the anterior tip of the frog's head to the opening of the cloaca" id="ABBRID0EL1AE" xlink:type="simple">SVL</abbrev> = 36.7 mm) of the Little Devil poison frog, <italic><tp:taxon-name><tp:taxon-name-part taxon-name-part-type="genus">Oophaga</tp:taxon-name-part> <tp:taxon-name-part taxon-name-part-type="species">sylvatica</tp:taxon-name-part></tp:taxon-name></italic>; leg. L. A. O'Connell, E. E. Tapia, L. A. Coloma; unique ant specimen identifier: USNMENT01124322; deposited in <named-content xmlns:xlink="http://www.w3.org/1999/xlink" content-type="dwc:institutional_code" xlink:type="simple">USNM</named-content>.</p></tp:treatment-sec><tp:treatment-sec sec-type="description" id="SECID0EB2AE"><title>Measurements of holotype.</title><p>
              <abbrev xmlns:xlink="http://www.w3.org/1999/xlink" xlink:title="Head length, in full-face view, the maximum distance from the anterior margin of the clypeus to the posterior margin of the head, excluding the mandibles" id="ABBRID0EH2AE" xlink:type="simple">HL</abbrev>: 1.02; <abbrev xmlns:xlink="http://www.w3.org/1999/xlink" xlink:title="Head width, in full-face view, the maximum width of the head excluding the compound eyes" id="ABBRID0EO2AE" xlink:type="simple">HW</abbrev>: 0.78; <abbrev xmlns:xlink="http://www.w3.org/1999/xlink" xlink:title="Mandible length, in full-face view, the maximum distance from the anterior margin of clypeus to the distalmost margin of the mandibles" id="ABBRID0ES2AE" xlink:type="simple">ML</abbrev>: 0.45; <abbrev xmlns:xlink="http://www.w3.org/1999/xlink" xlink:title="Scape length, maximum length excluding the basal condyle" id="ABBRID0EZ2AE" xlink:type="simple">SL</abbrev>: 0.81; <abbrev xmlns:xlink="http://www.w3.org/1999/xlink" xlink:title="Eye length, in lateral view, the maximum diameter of the eye" id="ABBRID0EA3AE" xlink:type="simple">EL</abbrev>: 0.18; <abbrev xmlns:xlink="http://www.w3.org/1999/xlink" xlink:title="Weber's length, in lateral view, measured diagonally from the inflexion on the anterior edge of the pronotum to the posterior edge of the propodeal lobe" id="ABBRID0EE3AE" xlink:type="simple">WL</abbrev>: 1.58; <abbrev xmlns:xlink="http://www.w3.org/1999/xlink" xlink:title="Petiole length, in lateral view, the axial distance from anteriormost margin of the ventral process to the posteriormost margin of petiole" id="ABBRID0EL3AE" xlink:type="simple">PL</abbrev>: 0.73; <abbrev xmlns:xlink="http://www.w3.org/1999/xlink" xlink:title="Petiole width, in dorsal view, the maximum transverse distance across the node" id="ABBRID0ES3AE" xlink:type="simple">PW</abbrev>: 0.23; <abbrev xmlns:xlink="http://www.w3.org/1999/xlink" xlink:title="Postpetiole length, in lateral view, the maximum axial distance from the anteriormost to the posteriormost margin of the postpetiole" id="ABBRID0EZ3AE" xlink:type="simple">PPL</abbrev>: 0.46; <abbrev xmlns:xlink="http://www.w3.org/1999/xlink" xlink:title="Postpetiole width, in dorsal view, the maximum transverse distance across the disc of the postpetiole" id="ABBRID0EA4AE" xlink:type="simple">PPW</abbrev>: 0.35; <abbrev xmlns:xlink="http://www.w3.org/1999/xlink" xlink:title="Gaster length, in lateral view, from the anterior edge of the first tergum to the posterior edge of the last visible tergum" id="ABBRID0EE4AE" xlink:type="simple">GL</abbrev>: 1.00; <abbrev xmlns:xlink="http://www.w3.org/1999/xlink" xlink:title="Total length (ML + HL + WL + PL + PPL + GL)" id="ABBRID0EL4AE" xlink:type="simple">TL</abbrev>: 4.77; <abbrev xmlns:xlink="http://www.w3.org/1999/xlink" xlink:title="Cephalic index, (HW/HL) × 100" id="ABBRID0ES4AE" xlink:type="simple">CI</abbrev>: 76; <abbrev xmlns:xlink="http://www.w3.org/1999/xlink" xlink:title="Ocular index, (EL/HW) × 100" id="ABBRID0EZ4AE" xlink:type="simple">OI</abbrev>: 23; <abbrev xmlns:xlink="http://www.w3.org/1999/xlink" xlink:title="Scape index, (SL/HL) × 100" id="ABBRID0E44AE" xlink:type="simple">SI</abbrev> 79.</p></tp:treatment-sec><tp:treatment-sec sec-type="description" id="SECID0EE5AE"><title>Description, holotype worker.</title><p>Mandibles elongate, triangular with masticatory margin crenulated, 3 times longer than basal margin, sclerotized blunt peg-like denticles barely visible at 80x magnification (Fig. <xref ref-type="fig" rid="F1">1A</xref>). Clypeus without carinae, apical margin mostly convex and with a median angle; posterior margin convex, barely projects backward between frontal carinae. Frontal lobes inconspicuous, little expanded laterally, only partially covering antennal condyles. Antennal fossae large, deep, 1.5x longer than broad. Antennal scrobes absent. In full-face view, head with a broadly convex posterior cephalic margin; in full-face view, maximum width, just behind eyes, slightly narrowing posterad. Compound eyes large, protruding, with 15 facets along maximum diameter. Mesosomal profile with pronotum, mesonotum, and propodeum differentiated. Metanotal impression clearly marked (Fig. <xref ref-type="fig" rid="F1">1C</xref>). Propodeum armed with 2 long, acute spines, clearly longer than distance between their bases (Figs <xref ref-type="fig" rid="F1">1B, C</xref>). In lateral view, inferior lobes of propodeum triangular. Femora claviform. Meso- and metatibiae lacking spurs. Tarsal claws simple, elongated. In lateral view, petiole long, fusiform, pedunculate; petiolar node well-defined; antero-ventral subpetiolar process directed forward, compressed in anterior-posterior direction, giving appearance of a spine in lateral view; anterolateral edges of process continue dorsally toward sides of petiolar peduncle. In lateral view, postpetiole dome-like, lacking a ventral process.</p><p>Mandibles smooth, slightly shining (Fig. <xref ref-type="fig" rid="F1">1A</xref>). Head, mesosoma, dorsum of petiolar node and postpetiole costate. The costae longitudinal in the head frons, concentric around eyes, predominantly transverse on pronotal dorsum, transverse on mesonotum, concentrically transverse on dorsum of propodeum (Fig. <xref ref-type="fig" rid="F1">1B</xref>), longitudinal on disc of petiole and postpetiole (Figs <xref ref-type="fig" rid="F1">1B, C</xref>). Lateral margins of mesosoma with longitudinal costae, coxae with transverse costae, discrete in meso- and meta-coxae. Petiolar peduncle with granulations. Postpetiole mostly shining, and dorsolaterally with fine longitudinal striae and granulations ventrolaterally. Gaster smooth, shining except for dense punctures on pygidium and hypopygium.</p><!--PageBreak--><p>Clypeal apical margin with several short, erect hairs. Head frons, leading edge of antennal scape, pronotum, node of petiole, disc of postpetiole, and gaster with scattered erect hairs, most of them longer than maximum diameter of eye (Fig. <xref ref-type="fig" rid="F1">1A &amp; B</xref>). Erect hairs on dorsum of petiole and legs as long as, or shorter than, maximum eye diameter. Hairs on antennal scape longer than maximum diameter of antennal scape. Funicular antennal segment with numerous short decumbent hairs. Otherwise body devoid of hairs. Body black; legs and coxae lighter; antennal club, mandibles, and gastric apex yellowish-brown.</p></tp:treatment-sec><tp:treatment-sec sec-type="distribution" id="SECID0EL6AE"><title>Distribution and ecology.</title><p>The single known specimen of <italic><tp:taxon-name><tp:taxon-name-part taxon-name-part-type="genus">Lenomyrmex</tp:taxon-name-part> <tp:taxon-name-part taxon-name-part-type="species">hoelldobleri</tp:taxon-name-part></tp:taxon-name></italic> was recovered from a stomach content sample of the dendrobatid poison frog, <italic><tp:taxon-name><tp:taxon-name-part taxon-name-part-type="genus">Oophaga</tp:taxon-name-part> <tp:taxon-name-part taxon-name-part-type="species">sylvatica</tp:taxon-name-part></tp:taxon-name></italic>. The habitat where the poison frog <italic><tp:taxon-name><tp:taxon-name-part taxon-name-part-type="genus">Oophaga</tp:taxon-name-part> <tp:taxon-name-part taxon-name-part-type="species">sylvatica</tp:taxon-name-part></tp:taxon-name></italic> was collected was a secondary habitat with forest fragments and pastureland. The region encompasses remnant Evergreen Foothill Forests of the Western Cordillera (<xref ref-type="bibr" rid="B22">Ministerio del Ambiente del Ecuador 2012</xref>). This area is located in the Chocó Ecoregion, one of the most biologically diverse areas in the world with exceptionally high levels of endemism. The Chocó is considered one of the biodiversity hotspots for conservation purposes (<xref ref-type="bibr" rid="B23">Mittermeier et al. 1998</xref>, <xref ref-type="bibr" rid="B25">Myers et al. 2000</xref>) and one of the most threatened areas in the world (<xref ref-type="bibr" rid="B4">Brooks et al. 2002</xref>). The coastal northwest region of Ecuador, where the Alto Tambo area is found, is part of the wettest ecosystem known in Ecuador, with rainfalls ranging from 2000 up to 4000 mm annually (<xref ref-type="bibr" rid="B22">Ministerio del Ambiente del Ecuador 2012</xref>). Temperatures range from an annual average of 20 to 25° C (<xref ref-type="bibr" rid="B22">Ministerio del Ambiente del Ecuador 2012</xref>). The Foothill Forests are characterized by the dominance of tree species that can exceed 30 m in height. Trees are covered by orchids, bromeliads, ferns, and aroids. These forests have a dense herbaceous undergrowth layer dominated by <tp:taxon-name><tp:taxon-name-part taxon-name-part-type="family">Marantaceae</tp:taxon-name-part></tp:taxon-name>, <tp:taxon-name><tp:taxon-name-part taxon-name-part-type="family">Araceae</tp:taxon-name-part></tp:taxon-name>, and <tp:taxon-name><tp:taxon-name-part taxon-name-part-type="class">Polypodiopsida</tp:taxon-name-part></tp:taxon-name> (<xref ref-type="bibr" rid="B6">Cerón et al. 1999</xref>). Two species of <italic><tp:taxon-name><tp:taxon-name-part taxon-name-part-type="genus">Lenomyrmex</tp:taxon-name-part></tp:taxon-name></italic> (<italic><tp:taxon-name><tp:taxon-name-part taxon-name-part-type="genus">Lenomyrmex</tp:taxon-name-part> <tp:taxon-name-part taxon-name-part-type="species">foveolatus</tp:taxon-name-part></tp:taxon-name></italic>, <italic><tp:taxon-name><tp:taxon-name-part taxon-name-part-type="genus">Lenomyrmex</tp:taxon-name-part> <tp:taxon-name-part taxon-name-part-type="species">hoelldobleri</tp:taxon-name-part></tp:taxon-name></italic>) occur in sympatry in the Alto Tambo area (Fig. <xref ref-type="fig" rid="F4">4</xref>).</p></tp:treatment-sec><tp:treatment-sec sec-type="Queen and male" id="SECID0E1CAG"><title>Queen and male.</title><p>Unknown.</p></tp:treatment-sec><tp:treatment-sec sec-type="etymology" id="SECID0E6CAG"><title>Etymology.</title><p>This species is named in honor of our colleague and friend Bert Hölldobler on the occasion of his 80<sup>th</sup> birthday. Because of Bert's passion for ants, his pioneering and high-caliber contributions to entomology and behavioral ecology, as well as his dedication to mentoring the next generation of myrmecologists, myrmecology has become its own discipline in entomology, and continues to attract enthusiastic students who share Bert's love for ants.</p></tp:treatment-sec><tp:treatment-sec sec-type="comments" id="SECID0EHDAG"><title>Comments.</title><p>
              <italic><tp:taxon-name><tp:taxon-name-part taxon-name-part-type="genus">Lenomyrmex</tp:taxon-name-part> <tp:taxon-name-part taxon-name-part-type="species">hoelldobleri</tp:taxon-name-part></tp:taxon-name></italic> can be distinguished from all other <italic><tp:taxon-name><tp:taxon-name-part taxon-name-part-type="genus">Lenomyrmex</tp:taxon-name-part></tp:taxon-name></italic> species by the following combination of character states: (i) petiolar node conspicuous, well-defined; (ii) a well-defined metanotal suture; (iii) conspicuous costae on its body; (iv) long erect hairs on the scape, and (v) size, being larger than all known species. <italic><tp:taxon-name><tp:taxon-name-part taxon-name-part-type="genus">Lenomyrmex</tp:taxon-name-part> <tp:taxon-name-part taxon-name-part-type="species">costatus</tp:taxon-name-part></tp:taxon-name></italic> is morphologically most similar to <italic><tp:taxon-name><tp:taxon-name-part taxon-name-part-type="genus">Lenomyrmex</tp:taxon-name-part> <tp:taxon-name-part taxon-name-part-type="species">hoelldobleri</tp:taxon-name-part></tp:taxon-name></italic> and both share the integumental sculpturing and the presence of long setae on the antennal scapes. However, <italic><tp:taxon-name><tp:taxon-name-part taxon-name-part-type="genus">Lenomyrmex</tp:taxon-name-part> <tp:taxon-name-part taxon-name-part-type="species">hoelldobleri</tp:taxon-name-part></tp:taxon-name></italic> can be clearly distinguished from <italic><tp:taxon-name><tp:taxon-name-part taxon-name-part-type="genus">Lenomyrmex</tp:taxon-name-part> <tp:taxon-name-part taxon-name-part-type="species">costatus</tp:taxon-name-part></tp:taxon-name></italic> by its well-defined petiolar node, the presence of the metanotal suture, its larger size, by having concentrically transverse striae on dorsum of propodeum (longitudinal in <!--PageBreak--><italic><tp:taxon-name><tp:taxon-name-part taxon-name-part-type="genus">Lenomyrmex</tp:taxon-name-part> <tp:taxon-name-part taxon-name-part-type="species">costatus</tp:taxon-name-part></tp:taxon-name></italic>), and the distinctly darker coloration (compare Figs <xref ref-type="fig" rid="F1">1</xref>, <xref ref-type="fig" rid="F2">2</xref>). To differentially diagnose <italic><tp:taxon-name><tp:taxon-name-part taxon-name-part-type="genus">Lenomyrmex</tp:taxon-name-part> <tp:taxon-name-part taxon-name-part-type="species">hoelldobleri</tp:taxon-name-part></tp:taxon-name></italic> and <italic><tp:taxon-name><tp:taxon-name-part taxon-name-part-type="genus">Lenomyrmex</tp:taxon-name-part> <tp:taxon-name-part taxon-name-part-type="species">costatus</tp:taxon-name-part></tp:taxon-name></italic>, we examined the holotype of <italic><tp:taxon-name><tp:taxon-name-part taxon-name-part-type="genus">Lenomyrmex</tp:taxon-name-part> <tp:taxon-name-part taxon-name-part-type="species">costatus</tp:taxon-name-part></tp:taxon-name></italic> (Fig. <xref ref-type="fig" rid="F2">2</xref>). The specimen is deposited at <named-content xmlns:xlink="http://www.w3.org/1999/xlink" xlink:type="simple" content-type="institution" xlink:href="http://grbio.org/institution/museum-comparative-zoology" id="NCID0E2GAG">Museum of Comparative Zoology</named-content> at Harvard <named-content xmlns:xlink="http://www.w3.org/1999/xlink" xlink:type="simple" content-type="institution" xlink:href="http://grbio.org/institution/university-0" id="NCID0EFHAG">University</named-content>. The specimen information is as follows: Panama; Bocas del Toro; Fortuna to Chiriqui Grande rd.; elevation 1050 meters above sea level; GPS coordinates: <named-content xmlns:xlink="http://www.w3.org/1999/xlink" content-type="dwc:verbatimCoordinates" xlink:type="simple"><named-content content-type="geo-json" specific-use="{&#34;type&#34;:&#34;Point&#34;,&#34;coordinates&#34;:[-82.200000,8.783333]}" id="NCID0ENHAG" xlink:type="simple">8°47'N, 82°12'W</named-content></named-content>; 14.vii.1987; leg. D. M. Olson (DMO523); unique ant species identifier: <named-content xmlns:xlink="http://www.w3.org/1999/xlink" content-type="dwc:institutional_code" xlink:type="simple">MCZ</named-content>-ENT00036069.</p><!--PageBreak--></tp:treatment-sec><tp:treatment-sec><!--Section generated to contain objects referenced in tp:taxon-treatment.--><fig id="F1" position="float" orientation="portrait"><label>Figure 1.</label><caption><p>Worker of <italic><tp:taxon-name><tp:taxon-name-part taxon-name-part-type="genus">Lenomyrmex</tp:taxon-name-part> <tp:taxon-name-part taxon-name-part-type="species">hoelldobleri</tp:taxon-name-part></tp:taxon-name></italic> in full-face (<bold>A</bold>), dorsal (<bold>B</bold>), and lateral (<bold>C</bold>) views. The depicted worker is the holotype with the unique specimen identifier USNMENT01124322. Scale bars: 0.5 mm (<bold>A</bold>), 1 mm (<bold>B, C</bold>).</p></caption><graphic xmlns:xlink="http://www.w3.org/1999/xlink" xlink:href="zookeys-618-079-g001.jpg" position="float" orientation="portrait" xlink:type="simple" id="oo_103616.jpg"/></fig><fig id="F4" position="float" orientation="portrait"><label>Figure 4.</label><caption><p>Geographic distribution of the genus <italic><tp:taxon-name><tp:taxon-name-part taxon-name-part-type="genus">Lenomyrmex</tp:taxon-name-part></tp:taxon-name></italic> in Central and South America.</p></caption><graphic xmlns:xlink="http://www.w3.org/1999/xlink" xlink:href="zookeys-618-079-g004.jpg" position="float" orientation="portrait" xlink:type="simple" id="oo_103619.jpg"/></fig><fig id="F2" position="float" orientation="portrait"><label>Figure 2.</label><caption><p>Worker of <italic><tp:taxon-name><tp:taxon-name-part taxon-name-part-type="genus">Lenomyrmex</tp:taxon-name-part> <tp:taxon-name-part taxon-name-part-type="species">costatus</tp:taxon-name-part></tp:taxon-name></italic> in full-face (<bold>A</bold>), dorsal (<bold>B</bold>), and lateral (<bold>C</bold>) views. The depicted worker is the holotype with the unique specimen identifier <named-content xmlns:xlink="http://www.w3.org/1999/xlink" content-type="dwc:institutional_code" xlink:type="simple">MCZ</named-content>-ENT00036069. Scale bars: 0.5 mm (<bold>A</bold>), 1 mm (<bold>B, C</bold>).</p></caption><graphic xmlns:xlink="http://www.w3.org/1999/xlink" xlink:href="zookeys-618-079-g002.jpg" position="float" orientation="portrait" xlink:type="simple" id="oo_103617.jpg"/></fig></tp:treatment-sec><ref-list><ref id="B22"><mixed-citation xmlns:xlink="http://www.w3.org/1999/xlink" xlink:type="simple">
          <institution xlink:type="simple">Ministerio del Ambiente del Ecuador</institution> (<year>2012</year>) <source>Sistema de clasificación de los ecosistemas del Ecuador continental</source>. <publisher-name>Subsecretaría de Patrimonio Natural</publisher-name>, <publisher-loc>Quito</publisher-loc>.</mixed-citation></ref><ref id="B23"><mixed-citation xmlns:xlink="http://www.w3.org/1999/xlink" xlink:type="simple">
          <person-group><name name-style="western"><surname>Mittermeier</surname><given-names>RA</given-names></name><name name-style="western"><surname>Myers</surname><given-names>N</given-names></name><name name-style="western"><surname>Thomsen</surname><given-names>J</given-names></name><name name-style="western"><surname>da Fonseca</surname><given-names>GA</given-names></name><name name-style="western"><surname>Olivieri</surname><given-names>S</given-names></name></person-group> (<year>1998</year>) <article-title>Biodiversity hotspots and major tropical wilderness areas: Approaches to setting conservation priorities.</article-title> <source>Conservation Biology</source> <volume>12</volume>: <fpage>516</fpage>–<lpage>520</lpage>. doi: <ext-link xlink:type="simple" ext-link-type="doi" xlink:href="10.1046/j.1523-1739.1998.012003516.x">10.1046/j.1523-1739.1998.012003516.x</ext-link></mixed-citation></ref><ref id="B25"><mixed-citation xmlns:xlink="http://www.w3.org/1999/xlink" xlink:type="simple">
          <person-group><name name-style="western"><surname>Myers</surname><given-names>N</given-names></name><name name-style="western"><surname>Mittermeier</surname><given-names>RA</given-names></name><name name-style="western"><surname>Mittermeier</surname><given-names>CG</given-names></name><name name-style="western"><surname>da Fonseca</surname><given-names>GA</given-names></name><name name-style="western"><surname>Kent</surname><given-names>J</given-names></name></person-group> (<year>2000</year>) <article-title>Biodiversity hotspots for conservation priorities.</article-title> <source>Nature</source> <volume>403</volume>: <fpage>853</fpage>–<lpage>858</lpage>. doi: <ext-link xlink:type="simple" ext-link-type="doi" xlink:href="10.1038/35002501">10.1038/35002501</ext-link></mixed-citation></ref><ref id="B4"><mixed-citation xmlns:xlink="http://www.w3.org/1999/xlink" xlink:type="simple">
          <person-group><name name-style="western"><surname>Brooks</surname><given-names>TM</given-names></name><name name-style="western"><surname>Mittermeier</surname><given-names>RA</given-names></name><name name-style="western"><surname>Mittermeier</surname><given-names>CG</given-names></name><name name-style="western"><surname>da Fonseca</surname><given-names>GA</given-names></name><name name-style="western"><surname>Rylands</surname><given-names>AB</given-names></name><name name-style="western"><surname>Konstant</surname><given-names>WR</given-names></name><name name-style="western"><surname>Flick</surname><given-names>P</given-names></name><name name-style="western"><surname>Pilgrim</surname><given-names>J</given-names></name><name name-style="western"><surname>Oldfield</surname><given-names>S</given-names></name><name name-style="western"><surname>Magin</surname><given-names>G</given-names></name><name name-style="western"><surname>Hilton‐Taylor</surname><given-names>C</given-names></name></person-group> (<year>2002</year>) <article-title>Habitat loss and extinction in the hotspots of biodiversity.</article-title> <source>Conservation Biology</source> <volume>16</volume>: <fpage>909</fpage>–<lpage>923</lpage>. doi: <ext-link xlink:type="simple" ext-link-type="doi" xlink:href="10.1046/j.1523-1739.2002.00530.x">10.1046/j.1523-1739.2002.00530.x</ext-link></mixed-citation></ref><ref id="B6"><mixed-citation xmlns:xlink="http://www.w3.org/1999/xlink" xlink:type="simple">
          <person-group><name name-style="western"><surname>Cerón</surname><given-names>C</given-names></name><name name-style="western"><surname>Palacios</surname><given-names>W</given-names></name><name name-style="western"><surname>Valencia</surname><given-names>R</given-names></name><name name-style="western"><surname>Sierra</surname><given-names>R</given-names></name></person-group> (<year>1999</year>) <article-title>Las formaciones naturales de la Costa del Ecuador.</article-title> In: <person-group><name name-style="western"><surname>Sierra</surname><given-names>R</given-names></name></person-group> (<role>Ed.</role>) <source>Propuesta preliminar de un sistema de clasificación de vegetación para el Ecuador continental</source>. <source>Proyecto INEFAN/GERF-BIRF y Ecociencia</source>, <publisher-loc>Quito</publisher-loc>.</mixed-citation></ref></ref-list></tp:taxon-treatment>
