# Supplementary material for: Lenomyrmex hoelldobleri: a new ant species discovered in the stomach of the dendrobatid poison frog, Oophaga sylvatica (Funkhouser)
Source: Zookeys. 2016 Sep 19;(618):79–95. doi: 10.3897/zookeys.618.9692 (PMC5102051; doi:10.3897/zookeys.618.9692)
Supplement: XML Treatment for Lenomyrmex foveolatus [file zookeys.618.9692-treatment2.xml]

<!DOCTYPE tp:taxon-treatment
  PUBLIC "-//TaxonX//DTD Taxonomic Treatment Publishing DTD v0 20100105//EN" "tax-treatment-NSO.dtd">
<tp:taxon-treatment xmlns:tp="http://www.plazi.org/taxpub"><tp:treatment-meta><kwd-group><label>Taxon classification</label><kwd><named-content content-type="kingdom">Animalia</named-content></kwd><kwd><named-content content-type="order">Hymenoptera</named-content></kwd><kwd><named-content content-type="family">Formicidae</named-content></kwd></kwd-group><mixed-citation publication-type="journal"><person-group><name><surname>Rabeling</surname><given-names>Christian</given-names></name><name><surname>Sosa-Calvo</surname><given-names>Jeffrey</given-names></name><name><surname>O'Connell</surname><given-names>Lauren A.</given-names></name><name><surname>Coloma</surname><given-names>Luis A.</given-names></name><name><surname>Fernández</surname><given-names>Fernando</given-names></name></person-group><article-title><italic><tp:taxon-name><tp:taxon-name-part taxon-name-part-type="genus">Lenomyrmex</tp:taxon-name-part> <tp:taxon-name-part taxon-name-part-type="species">hoelldobleri</tp:taxon-name-part></tp:taxon-name></italic>: a new ant species discovered in the stomach of the dendrobatid poison frog, <italic><tp:taxon-name><tp:taxon-name-part taxon-name-part-type="genus">Oophaga</tp:taxon-name-part> <tp:taxon-name-part taxon-name-part-type="species">sylvatica</tp:taxon-name-part></tp:taxon-name></italic> (Funkhouser)</article-title><source>Zookeys</source><day>19</day><month>9</month><year>2016</year><volume>2016</volume><issue>618</issue><fpage>79</fpage><lpage>95</lpage><pub-id pub-id-type="doi">10.3897/zookeys.618.9692</pub-id></mixed-citation></tp:treatment-meta><tp:nomenclature><tp:taxon-name>
              <tp:taxon-name-part taxon-name-part-type="genus">Lenomyrmex</tp:taxon-name-part>
              <tp:taxon-name-part taxon-name-part-type="species">foveolatus</tp:taxon-name-part>
            </tp:taxon-name><tp:taxon-authority>Fernández &amp; Palacio</tp:taxon-authority><xref ref-type="fig" rid="F3">Figure 3</xref><!--PageBreak--></tp:nomenclature><tp:treatment-sec sec-type="Gyne" id="SECID0E5IAG"><title>Gyne.</title><p>ECUADOR: Esmeraldas; Reserve Otokiki-Alto Tambo; elevation 723 meters above sea level; GPS coordinates: <named-content xmlns:xlink="http://www.w3.org/1999/xlink" content-type="dwc:verbatimCoordinates" xlink:type="simple"><named-content content-type="geo-json" specific-use="{&#34;type&#34;:&#34;Point&#34;,&#34;coordinates&#34;:[-78.566800,0.918533]}" id="NCID0EHJAG" xlink:type="simple">0.918533, -78.566800</named-content></named-content>; 08.vii.2013; from the stomach content of a female specimen (frog voucher number: CJ1658, <abbrev xmlns:xlink="http://www.w3.org/1999/xlink" xlink:title="Snout to vent length, in ventral view, from the anterior tip of the frog's head to the opening of the cloaca" id="ABBRID0EMJAG" xlink:type="simple">SVL</abbrev> = 36.7 mm) of the Little Devil frog, <italic><tp:taxon-name><tp:taxon-name-part taxon-name-part-type="genus">Oophaga</tp:taxon-name-part> <tp:taxon-name-part taxon-name-part-type="species">sylvatica</tp:taxon-name-part></tp:taxon-name></italic>; leg. L. A. O'Connell, E. E. Tapia, L. A. Coloma; unique ant specimen identifier: USNMENT01127956; deposited in <named-content xmlns:xlink="http://www.w3.org/1999/xlink" content-type="dwc:institutional_code" xlink:type="simple">USNM</named-content>.</p></tp:treatment-sec><tp:treatment-sec sec-type="description" id="SECID0ECKAG"><title>Gyne measurements.</title><p>
              <abbrev xmlns:xlink="http://www.w3.org/1999/xlink" xlink:title="Head length, in full-face view, the maximum distance from the anterior margin of the clypeus to the posterior margin of the head, excluding the mandibles" id="ABBRID0EIKAG" xlink:type="simple">HL</abbrev>: 0.91; <abbrev xmlns:xlink="http://www.w3.org/1999/xlink" xlink:title="Head width, in full-face view, the maximum width of the head excluding the compound eyes" id="ABBRID0EPKAG" xlink:type="simple">HW</abbrev>: 0.83; <abbrev xmlns:xlink="http://www.w3.org/1999/xlink" xlink:title="Mandible length, in full-face view, the maximum distance from the anterior margin of clypeus to the distalmost margin of the mandibles" id="ABBRID0ETKAG" xlink:type="simple">ML</abbrev>: 0.49; <abbrev xmlns:xlink="http://www.w3.org/1999/xlink" xlink:title="Scape length, maximum length excluding the basal condyle" id="ABBRID0E1KAG" xlink:type="simple">SL</abbrev>: 0.75; <abbrev xmlns:xlink="http://www.w3.org/1999/xlink" xlink:title="Eye length, in lateral view, the maximum diameter of the eye" id="ABBRID0EBLAG" xlink:type="simple">EL</abbrev>: 0.23; <abbrev xmlns:xlink="http://www.w3.org/1999/xlink" xlink:title="Weber's length, in lateral view, measured diagonally from the inflexion on the anterior edge of the pronotum to the posterior edge of the propodeal lobe" id="ABBRID0EFLAG" xlink:type="simple">WL</abbrev>: 1.47; <abbrev xmlns:xlink="http://www.w3.org/1999/xlink" xlink:title="Petiole length, in lateral view, the axial distance from anteriormost margin of the ventral process to the posteriormost margin of petiole" id="ABBRID0EMLAG" xlink:type="simple">PL</abbrev>: 0.78; <abbrev xmlns:xlink="http://www.w3.org/1999/xlink" xlink:title="Petiole width, in dorsal view, the maximum transverse distance across the node" id="ABBRID0ETLAG" xlink:type="simple">PW</abbrev>: 0.25; <abbrev xmlns:xlink="http://www.w3.org/1999/xlink" xlink:title="Postpetiole length, in lateral view, the maximum axial distance from the anteriormost to the posteriormost margin of the postpetiole" id="ABBRID0E1LAG" xlink:type="simple">PPL</abbrev>: 0.35; <abbrev xmlns:xlink="http://www.w3.org/1999/xlink" xlink:title="Postpetiole width, in dorsal view, the maximum transverse distance across the disc of the postpetiole" id="ABBRID0EBMAG" xlink:type="simple">PPW</abbrev>: 0.29; <abbrev xmlns:xlink="http://www.w3.org/1999/xlink" xlink:title="Gaster length, in lateral view, from the anterior edge of the first tergum to the posterior edge of the last visible tergum" id="ABBRID0EFMAG" xlink:type="simple">GL</abbrev>: 1.41; <abbrev xmlns:xlink="http://www.w3.org/1999/xlink" xlink:title="Total length (ML + HL + WL + PL + PPL + GL)" id="ABBRID0EMMAG" xlink:type="simple">TL</abbrev>: 5.40; <abbrev xmlns:xlink="http://www.w3.org/1999/xlink" xlink:title="Cephalic index, (HW/HL) × 100" id="ABBRID0ETMAG" xlink:type="simple">CI</abbrev>: 91; <abbrev xmlns:xlink="http://www.w3.org/1999/xlink" xlink:title="Mandibular index, (ML/HL) × 100" id="ABBRID0E1MAG" xlink:type="simple">MI</abbrev>: 55; <abbrev xmlns:xlink="http://www.w3.org/1999/xlink" xlink:title="Ocular index, (EL/HW) × 100" id="ABBRID0EBNAG" xlink:type="simple">OI</abbrev>: 0.29; <abbrev xmlns:xlink="http://www.w3.org/1999/xlink" xlink:title="Scape index, (SL/HL) × 100" id="ABBRID0EFNAG" xlink:type="simple">SI</abbrev> 90 (n=1).</p></tp:treatment-sec><tp:treatment-sec sec-type="description" id="SECID0EMNAG"><title>Description, dealate gyne.</title><p>As in the worker description (<xref ref-type="bibr" rid="B12">Fernández and Palacio 1999</xref>: 13–14) but mesosoma with caste-specific morphology related to wing-bearing and with the following differences: in full-face view, mid portion of anterior margin of clypeus weakly concave, forming a pair of lateral angles; compound eyes larger than in worker, with 12 ommatidia in maximum diameter; three small but conspicuous ocelli present. Dorsum of pronotum, mesoscutum, axillae, and scutellum lustrous and weakly coriaceous; dorsolateral portion of pronotum with small and sparse foveae; in dorsal view, posterior lateral portions of pronotum concave. In dorsal view, mesoscutum somewhat triangular anteriorly; parapsidal lines short, conspicuous; scuto-scutellar sulcus well-developed; posterior margin of scutellum subquadrate, lacking tubercles. Dorsum and declivity of propodeum lustrous; posterior margin of propodeum angulate, lacking tubercles or spines (as in worker). Mesopleuron clearly divided to anepisternum and katepisternum by oblique mesopleural sulcus. Pilosity of body consisting of small, simple, appressed hairs.</p></tp:treatment-sec><tp:treatment-sec sec-type="material" id="SECID0EWNAG"><title>Additional material examined.</title><p>ECUADOR: Esmeraldas; Alto Tambo; elevation 788 meters above sea level; GPS coordinates: <named-content xmlns:xlink="http://www.w3.org/1999/xlink" content-type="dwc:verbatimCoordinates" xlink:type="simple"><named-content content-type="geo-json" specific-use="{&#34;type&#34;:&#34;Point&#34;,&#34;coordinates&#34;:[-78.540583,0.907450]}" id="NCID0E6NAG" xlink:type="simple">0.907450, -78.540583</named-content></named-content>; 05.vii.2013; from the stomach content of a male specimen (frog voucher number: CJ1770) of the Little Devil frog, <italic><tp:taxon-name><tp:taxon-name-part taxon-name-part-type="genus">Oophaga</tp:taxon-name-part> <tp:taxon-name-part taxon-name-part-type="species">sylvatica</tp:taxon-name-part></tp:taxon-name></italic>; leg. L. A. O'Connell, E. E. Tapia, L. A. Coloma; [1w, <abbrev xmlns:xlink="http://www.w3.org/1999/xlink" content-type="institution" xlink:title="Christian Rabeling Collection, University of Rochester, Rochester, NY, U.S.A." id="ABBRID0EOOAG" xlink:type="simple">CRC</abbrev>, USNMENT01127960]. Same as previous entry but, 200–300 m SW El Placer; elevation 551 meters above sea level; GPS coordinates: <named-content xmlns:xlink="http://www.w3.org/1999/xlink" content-type="dwc:verbatimCoordinates" xlink:type="simple"><named-content content-type="geo-json" specific-use="{&#34;type&#34;:&#34;Point&#34;,&#34;coordinates&#34;:[-78.618233,0.901050]}" id="NCID0EWOAG" xlink:type="simple">0.901050, -78.618233</named-content></named-content>; 07.vii.2013; from the stomach content of a male specimen (frog voucher number: CJ1632; <abbrev xmlns:xlink="http://www.w3.org/1999/xlink" xlink:title="Snout to vent length, in ventral view, from the anterior tip of the frog's head to the opening of the cloaca" id="ABBRID0E2OAG" xlink:type="simple">SVL</abbrev> = 35.6 mm) of the Little Devil frog, <italic><tp:taxon-name><tp:taxon-name-part taxon-name-part-type="genus">Oophaga</tp:taxon-name-part> <tp:taxon-name-part taxon-name-part-type="species">sylvatica</tp:taxon-name-part></tp:taxon-name></italic>; leg. L. A. O'Connell, E. E. Tapia, L. A. Coloma; [1w, <named-content xmlns:xlink="http://www.w3.org/1999/xlink" content-type="dwc:institutional_code" xlink:type="simple">QCAZ</named-content>, USNMENT01127955]. Same as previous entry but, next to Reserva Otokiki (farm next to railway); elevation 676 meters above sea level; GPS coordinates: <named-content xmlns:xlink="http://www.w3.org/1999/xlink" content-type="dwc:verbatimCoordinates" xlink:type="simple"><named-content content-type="geo-json" specific-use="{&#34;type&#34;:&#34;Point&#34;,&#34;coordinates&#34;:[-78.583528,0.912306]}" id="NCID0EUPAG" xlink:type="simple">0.912306, -78.583528</named-content></named-content>; 09.vii.2013; from the stomach content of a male specimen (frog voucher number: CJ1690; <abbrev xmlns:xlink="http://www.w3.org/1999/xlink" xlink:title="Snout to vent length, in ventral view, from the anterior tip of the frog's head to the opening of the cloaca" id="ABBRID0EZPAG" xlink:type="simple">SVL</abbrev> = 38.2 mm) of the Little Devil frog, <italic><tp:taxon-name><tp:taxon-name-part taxon-name-part-type="genus">Oophaga</tp:taxon-name-part> <tp:taxon-name-part taxon-name-part-type="species">sylvatica</tp:taxon-name-part></tp:taxon-name></italic>; leg. L. A. O'Connell, E. E. Tapia, L. A. Coloma; [3w, <named-content xmlns:xlink="http://www.w3.org/1999/xlink" content-type="dwc:institutional_code" xlink:type="simple">DZUP</named-content>, <abbrev xmlns:xlink="http://www.w3.org/1999/xlink" content-type="institution" xlink:title="Instituto de Ciencias Naturales, Universidad Nacional de Colombia, Bogotá D.C., Colombia" id="ABBRID0EPQAG" xlink:type="simple">ICN</abbrev>, <named-content xmlns:xlink="http://www.w3.org/1999/xlink" content-type="dwc:institutional_code" xlink:type="simple">USNM</named-content>; USNMENT01127957, USNMENT01127935, USNMENT01127958]. Same as previous entry but, from the stomach content of a female specimen (frog voucher number: CJ1691; <abbrev xmlns:xlink="http://www.w3.org/1999/xlink" xlink:title="Snout to vent length, in ventral view, from the anterior tip of the frog's head to the opening of the cloaca" id="ABBRID0ECRAG" xlink:type="simple">SVL</abbrev> = 34.7 mm) of the Little Devil frog, <italic><tp:taxon-name><tp:taxon-name-part taxon-name-part-type="genus">Oophaga</tp:taxon-name-part> <tp:taxon-name-part taxon-name-part-type="species">sylvatica</tp:taxon-name-part></tp:taxon-name></italic> [1w, <named-content xmlns:xlink="http://www.w3.org/1999/xlink" content-type="dwc:institutional_code" xlink:type="simple">QCAZ</named-content>; USNMENT01127954]. Same as previous entry but, Lita; around bamboo forest; elevation 326 meters above sea level; GPS coordinates: <named-content xmlns:xlink="http://www.w3.org/1999/xlink" content-type="dwc:verbatimCoordinates" xlink:type="simple"><named-content content-type="geo-json" specific-use="{&#34;type&#34;:&#34;Point&#34;,&#34;coordinates&#34;:[-78.680833,0.911944]}" id="NCID0E2RAG" xlink:type="simple">0.911944, -78.680833</named-content></named-content>; 10.vii.2013; from <!--PageBreak-->the stomach content of a female specimen (frog voucher number: CJ1695; <abbrev xmlns:xlink="http://www.w3.org/1999/xlink" xlink:title="Snout to vent length, in ventral view, from the anterior tip of the frog's head to the opening of the cloaca" id="ABBRID0ECSAG" xlink:type="simple">SVL</abbrev> = 32 mm) of the Little Devil frog, <italic><tp:taxon-name><tp:taxon-name-part taxon-name-part-type="genus">Oophaga</tp:taxon-name-part> <tp:taxon-name-part taxon-name-part-type="species">sylvatica</tp:taxon-name-part></tp:taxon-name></italic>; leg. L. A. O'Connell, E. E. Tapia, L. A. Coloma; [1w, <abbrev xmlns:xlink="http://www.w3.org/1999/xlink" content-type="institution" xlink:title="Christian Rabeling Collection, University of Rochester, Rochester, NY, U.S.A." id="ABBRID0EQSAG" xlink:type="simple">CRC</abbrev>, USNMENT01127936].</p></tp:treatment-sec><tp:treatment-sec sec-type="description" id="SECID0EVSAG"><title>Worker measurements.</title><p>
              <abbrev xmlns:xlink="http://www.w3.org/1999/xlink" xlink:title="Head length, in full-face view, the maximum distance from the anterior margin of the clypeus to the posterior margin of the head, excluding the mandibles" id="ABBRID0E2SAG" xlink:type="simple">HL</abbrev>: 0.81–0.90; <abbrev xmlns:xlink="http://www.w3.org/1999/xlink" xlink:title="Head width, in full-face view, the maximum width of the head excluding the compound eyes" id="ABBRID0ECTAG" xlink:type="simple">HW</abbrev>: 0.73–0.83; <abbrev xmlns:xlink="http://www.w3.org/1999/xlink" xlink:title="Mandible length, in full-face view, the maximum distance from the anterior margin of clypeus to the distalmost margin of the mandibles" id="ABBRID0EGTAG" xlink:type="simple">ML</abbrev>: 0.42–0.47; <abbrev xmlns:xlink="http://www.w3.org/1999/xlink" xlink:title="Scape length, maximum length excluding the basal condyle" id="ABBRID0ENTAG" xlink:type="simple">SL</abbrev>: 0.61–0.73; <abbrev xmlns:xlink="http://www.w3.org/1999/xlink" xlink:title="Eye length, in lateral view, the maximum diameter of the eye" id="ABBRID0EUTAG" xlink:type="simple">EL</abbrev>: 0.17–0.20; <abbrev xmlns:xlink="http://www.w3.org/1999/xlink" xlink:title="Weber's length, in lateral view, measured diagonally from the inflexion on the anterior edge of the pronotum to the posterior edge of the propodeal lobe" id="ABBRID0EYTAG" xlink:type="simple">WL</abbrev>: 1.06–1.42; <abbrev xmlns:xlink="http://www.w3.org/1999/xlink" xlink:title="Petiole length, in lateral view, the axial distance from anteriormost margin of the ventral process to the posteriormost margin of petiole" id="ABBRID0E6TAG" xlink:type="simple">PL</abbrev>: 0.65–0.73; <abbrev xmlns:xlink="http://www.w3.org/1999/xlink" xlink:title="Petiole width, in dorsal view, the maximum transverse distance across the node" id="ABBRID0EGUAG" xlink:type="simple">PW</abbrev>: 0.21–0.23; <abbrev xmlns:xlink="http://www.w3.org/1999/xlink" xlink:title="Postpetiole length, in lateral view, the maximum axial distance from the anteriormost to the posteriormost margin of the postpetiole" id="ABBRID0ENUAG" xlink:type="simple">PPL</abbrev>: 0.29–0.35; <abbrev xmlns:xlink="http://www.w3.org/1999/xlink" xlink:title="Postpetiole width, in dorsal view, the maximum transverse distance across the disc of the postpetiole" id="ABBRID0EUUAG" xlink:type="simple">PPW</abbrev>: 0.25–0.28; <abbrev xmlns:xlink="http://www.w3.org/1999/xlink" xlink:title="Gaster length, in lateral view, from the anterior edge of the first tergum to the posterior edge of the last visible tergum" id="ABBRID0EYUAG" xlink:type="simple">GL</abbrev>: 0.98–1.34; <abbrev xmlns:xlink="http://www.w3.org/1999/xlink" xlink:title="Total length (ML + HL + WL + PL + PPL + GL)" id="ABBRID0E6UAG" xlink:type="simple">TL</abbrev>: 4.31–5.19; <abbrev xmlns:xlink="http://www.w3.org/1999/xlink" xlink:title="Cephalic index, (HW/HL) × 100" id="ABBRID0EGVAG" xlink:type="simple">CI</abbrev>: 90–94; <abbrev xmlns:xlink="http://www.w3.org/1999/xlink" xlink:title="Mandibular index, (ML/HL) × 100" id="ABBRID0ENVAG" xlink:type="simple">MI</abbrev>: 51–57; <abbrev xmlns:xlink="http://www.w3.org/1999/xlink" xlink:title="Ocular index, (EL/HW) × 100" id="ABBRID0EUVAG" xlink:type="simple">OI</abbrev>: 0.25–0.28; <abbrev xmlns:xlink="http://www.w3.org/1999/xlink" xlink:title="Scape index, (SL/HL) × 100" id="ABBRID0EYVAG" xlink:type="simple">SI</abbrev> 82–95 (n=7).</p><!--PageBreak--></tp:treatment-sec><tp:treatment-sec sec-type="comments" id="SECID0EAWAG"><title>Comments.</title><p>Specimens from the Colombian type series could not been examined, but based on the <xref ref-type="bibr" rid="B12">Fernández and Palacio's (1999)</xref> description, the worker specimens collected from Ecuador closely resemble the specimens from Colombia. The main <!--PageBreak-->differences between the specimens belonging to these two populations are: (i) the fovea on dorsum of head are scattered in the Colombian specimens and more densely clustered in the Ecuadorian individuals; (ii) the specimens from Ecuador have rounded propodeal lobes differing from the acute propodeal lobes observed in the type series from Colombia; (iii) in the specimens from Ecuador the metapleural gland bulla is striate, and striae seem absent from bulla of the Colombian specimens.</p></tp:treatment-sec><tp:treatment-sec sec-type="distribution" id="SECID0EMWAG"><title>Distribution and ecology.</title><p>Previously only known from the type locality in western Colombia, Departamento del Valle, Darién, middle Río Calima basin. The current record near Alto Tambo extends the species geographic range 400 km south of the type locality (Fig. <xref ref-type="fig" rid="F4">4</xref>). General habitat data is the same as in the <italic><tp:taxon-name><tp:taxon-name-part taxon-name-part-type="genus">Lenomyrmex</tp:taxon-name-part> <tp:taxon-name-part taxon-name-part-type="species">hoelldobleri</tp:taxon-name-part></tp:taxon-name></italic> account, except that the frog was collected in a banana plantation.</p></tp:treatment-sec><tp:treatment-sec><!--Section generated to contain objects referenced in tp:taxon-treatment.--><fig id="F3" position="float" orientation="portrait"><label>Figure 3.</label><caption><p>Dealate gyne of <italic><tp:taxon-name><tp:taxon-name-part taxon-name-part-type="genus">Lenomyrmex</tp:taxon-name-part> <tp:taxon-name-part taxon-name-part-type="species">foveolatus</tp:taxon-name-part></tp:taxon-name></italic> in full-face (<bold>A</bold>), dorsal (<bold>B</bold>), and lateral (<bold>C</bold>) views. The depicted gyne has the unique specimen identifier USNMENT01127956. Scale bars: 0.5 mm (<bold>A</bold>), 1 mm (<bold>B, C</bold>).</p></caption><graphic xmlns:xlink="http://www.w3.org/1999/xlink" xlink:href="zookeys-618-079-g003.jpg" position="float" orientation="portrait" xlink:type="simple" id="oo_103618.jpg"/></fig><fig id="F4" position="float" orientation="portrait"><label>Figure 4.</label><caption><p>Geographic distribution of the genus <italic><tp:taxon-name><tp:taxon-name-part taxon-name-part-type="genus">Lenomyrmex</tp:taxon-name-part></tp:taxon-name></italic> in Central and South America.</p></caption><graphic xmlns:xlink="http://www.w3.org/1999/xlink" xlink:href="zookeys-618-079-g004.jpg" position="float" orientation="portrait" xlink:type="simple" id="oo_103619.jpg"/></fig></tp:treatment-sec><ref-list><ref id="B12"><mixed-citation xmlns:xlink="http://www.w3.org/1999/xlink" xlink:type="simple">
          <person-group><name name-style="western"><surname>Fernández</surname><given-names>F</given-names></name><name name-style="western"><surname>Palacio</surname><given-names>EE</given-names></name></person-group> (<year>1999</year>) <article-title><italic><tp:taxon-name><tp:taxon-name-part taxon-name-part-type="genus">Lenomyrmex</tp:taxon-name-part></tp:taxon-name></italic>, an enigmatic new ant genus from the Neotropical Region (<tp:taxon-name><tp:taxon-name-part taxon-name-part-type="order">Hymenoptera</tp:taxon-name-part></tp:taxon-name>: <tp:taxon-name><tp:taxon-name-part taxon-name-part-type="family">Formicidae</tp:taxon-name-part></tp:taxon-name>: <tp:taxon-name><tp:taxon-name-part taxon-name-part-type="subfamily">Myrmicinae</tp:taxon-name-part></tp:taxon-name>).</article-title> <source>Systematic Entomology</source> <volume>24</volume>: <fpage>7</fpage>–<lpage>16</lpage>. doi: <ext-link xlink:type="simple" ext-link-type="doi" xlink:href="10.1046/j.1365-3113.1999.00063.x">10.1046/j.1365-3113.1999.00063.x</ext-link></mixed-citation></ref></ref-list></tp:taxon-treatment>
